# Supplementary material for: Molecular Diagnosis of Syphilis in Brazilian Ambulatory Patients: Detection of Treponema pallidum subsp. pallidum in Serum Using Ancient DNA Protocols
Source: Microorganisms. 2026 Feb 12;14(2):453. doi: 10.3390/microorganisms14020453 (PMC12942721; doi:10.3390/microorganisms14020453)
Supplement: Supplementary file 1 [file microorganisms-14-00453-s001.zip]

Archive with 4 entries (4 files):
- Table S1 - Systematic Review Results.pdf
- Figure S1 - PRISMA Diagram.pdf
- Figure S2 - Sequence Alignment tpp15.pdf
- Figure S3 - Electrophoresis Gels.pdf
